# Supplementary material for: High Performance Aqueous Zinc-Ion Batteries Developed by PANI Intercalation Strategy and Separator Engineering
Source: Molecules. 2024 Jul 2;29(13):3147. doi: 10.3390/molecules29133147 (PMC11243406; doi:10.3390/molecules29133147)
Supplement: Supplementary file 1 [file molecules-29-03147-s001.zip]

Archive with 1 entries (1 files):
- molecules-2992957-supplementary.pdf
